# Supplementary material for: Cellular, Molecular and Proteomic Characteristics of Early Hepatocellular Carcinoma
Source: Curr Issues Mol Biol. 2022 Oct 10;44(10):4714–34. doi: 10.3390/cimb44100322 (PMC9600540; doi:10.3390/cimb44100322)
Supplement: Supplementary file 1 [file cimb-44-00322-s001.zip]

Archive with 1 entries (1 files):
- cimb-1902648-supplementary.pdf
